# Supplementary material for: Prenatal cocaine exposure and its influence on pediatric epigenetic clocks and epigenetic scores in humans
Source: Sci Rep. 2024 Jan 23;14:1946. doi: 10.1038/s41598-024-52433-5 (PMC10803757; doi:10.1038/s41598-024-52433-5)
Supplement: Supplementary file 1 — Supplementary Information. [file 41598_2024_52433_MOESM1_ESM.xlsx]

## Sheet: diabetes
CpG	mean CpGscore (± SD) in controls	mean CpGscore (± SD) in cases	mean-difference	rank	Beta	Weighted	Gene name	CpG site, chromosome and position	statistics	adjusted p-value
cg24145109	0.04 (± 0.01 )	0.09 (± 0.03 )	0.05	1	0.02	0.19	-	chr1:5806951	U = 176	p = 9.20e-08
cg08994060	-0.02 (± 6.05e-03 )	-0.06 (± 0.02 )	-0.04	2	-0.01	0.13	PFKFB3	chr10:6214026	U = 105	p = 1.18e-09
cg25001190	-0.05 (± 8.40e-03 )	-0.08 (± 0.02 )	-0.04	3	-0.01	0.12	NFIA	chr1:61668835	U = 121	p = 3.27e-09
cg20507228	0.04 (± 5.53e-03 )	0.08 (± 0.02 )	0.04	4	0.01	0.16	MAN2A2	chr15:91460071	U = 93	p = 5.42e-10
cg26262157	-0.02 (± 3.81e-03 )	-0.05 (± 0.01 )	-0.03	5	-8.40e-03	0.1	PFKFB3	chr10:6214079	U = 109	p = 1.53e-09
cg04816311	0.06 (± 9.53e-03 )	0.08 (± 0.01 )	0.02	6	0.01	0.15	C7orf50	chr7:1066650	t(80) = -8.16	p = 2.61e-10
cg17901584	-0.03 (± 5.39e-03 )	-0.04 (± 0.01 )	-0.02	7	-9.30e-03	0.12	DHCR24	chr1:55353706	U = 89	p = 4.17e-10
cg14020176	0.05 (± 5.18e-03 )	0.06 (± 8.53e-03 )	0.02	8	8.70e-03	0.11	SLC9A3R1	chr17:72764985	U = 143	p = 1.28e-08
cg02879453	0.05 (± 3.93e-03 )	0.06 (± 8.60e-03 )	0.01	9	8.00e-03	0.1	ADCY7	chr16:50321818	U = 155	p = 2.66e-08
cg07719604	0.04 (± 2.36e-03 )	0.05 (± 6.35e-03 )	0.01	10	7.40e-03	0.09	ELMO3, E2F4	chr16:67232460	U = 68	p = 1.03e-10
cg05778424	0.02 (± 3.93e-03 )	0.04 (± 6.61e-03 )	0.01	11	8.00e-03	0.1	AKAP1	chr17:55169508	U = 84	p = 3.00e-10
cg20212624	0.03 (± 2.78e-03 )	0.05 (± 5.80e-03 )	0.01	12	6.70e-03	0.08	CNP	chr17:40123227	U = 88	p = 3.90e-10
cg13059136	0.03 (± 4.46e-03 )	0.05 (± 6.13e-03 )	0.01	13	8.00e-03	0.1	SNORA54, NAP1L4	chr11:2986541	t(80) = -10.66	p = 3.48e-15
cg14956201	0.05 (± 2.94e-03 )	0.06 (± 6.21e-03 )	0.01	14	8.20e-03	0.1	TRIO	chr5:14358153	U = 119	p = 2.89e-09
cg26663590	0.03 (± 4.30e-03 )	0.04 (± 6.87e-03 )	0.01	15	8.30e-03	0.1	-	chr16:28959310	U = 166	p = 5.12e-08
cg03497652	0.05 (± 6.21e-03 )	0.06 (± 7.04e-03 )	0.01	16	8.50e-03	0.11	ANKS3	chr16:4751569	U = 193	p = 2.45e-07
cg06192883	0.03 (± 3.28e-03 )	0.02 (± 4.38e-03 )	-9.22e-03	17	8.50e-03	0.11	MYO5C	chr15:52554171	U = 100	p = 8.55e-10
cg21480264	0.03 (± 1.37e-03 )	0.03 (± 3.91e-03 )	8.40e-03	18	5.90e-03	0.07	POLN	chr4:2137264	U = 90	p = 4.45e-10
cg21703988	0.04 (± 1.53e-03 )	0.03 (± 3.99e-03 )	-8.29e-03	19	5.00e-03	0.06	EP400	chr12:132549404	U = 57	p = 4.86e-11
cg14524754	0.04 (± 2.61e-03 )	0.05 (± 4.63e-03 )	7.84e-03	20	6.90e-03	0.09	B3GNTL1	chr17:80925103	U = 140	p = 1.07e-08
cg15020801	0.02 (± 3.12e-03 )	0.03 (± 4.86e-03 )	7.12e-03	21	7.30e-03	0.09	PNPO	chr17:46022809	U = 206	p = 5.09e-07
cg03819286	0.03 (± 2.35e-03 )	0.04 (± 3.90e-03 )	7.11e-03	22	6.00e-03	0.07	MGRN1	chr16:4673974	U = 115	p = 2.24e-09
cg07504977	0.04 (± 4.94e-03 )	0.03 (± 6.94e-03 )	-6.98e-03	23	0.01	0.14	-	chr10:102131012	t(80) = 5.32	p = 6.25e-05
cg17194270	0.03 (± 9.32e-03 )	0.04 (± 7.66e-03 )	6.63e-03	24	9.20e-03	0.11	SYNGR1	chr22:39759992	U = 343	p = 4.72e-04
cg03691549	0.02 (± 2.52e-03 )	0.03 (± 2.88e-03 )	6.24e-03	25	5.90e-03	0.07	TENC1	chr12:53443911	U = 113	p = 1.97e-09
cg00574958	-0.02 (± 3.88e-03 )	-0.03 (± 5.39e-03 )	-5.74e-03	26	-5.30e-03	0.25	CPT1A	chr11:68607622	U = 290	p = 4.06e-05
cg02050917	0.05 (± 3.57e-03 )	0.06 (± 4.19e-03 )	5.72e-03	27	6.90e-03	0.09	SKI	chr1:2173571	t(80) = -6.67	p = 2.08e-07
cg09664445	0.03 (± 2.00e-03 )	0.04 (± 2.94e-03 )	5.48e-03	28	5.90e-03	0.07	KIAA0664	chr17:2612406	U = 111	p = 1.74e-09
cg08788930	0.05 (± 2.91e-03 )	0.05 (± 4.40e-03 )	5.20e-03	29	7.40e-03	0.09	DENND3	chr8:142201685	U = 270	p = 1.51e-05
cg01101459	0.06 (± 3.72e-03 )	0.07 (± 5.80e-03 )	5.19e-03	30	7.00e-03	0.09	-	chr1:234871477	t(80) = -4.93	p = 2.96e-04
cg02079413	0.06 (± 4.17e-03 )	0.07 (± 4.74e-03 )	5.18e-03	31	7.30e-03	0.09	SNORA54, NAP1L4	chr11:2986505	t(80) = -5.25	p = 8.43e-05
cg02711608	-0.02 (± 2.59e-03 )	-0.02 (± 3.99e-03 )	-4.88e-03	32	-9.40e-03	0.12	SLC1A5	chr19:47287964	t(55) = 6.30	p = 3.64e-06
cg06940720	0.05 (± 3.74e-03 )	0.04 (± 7.89e-03 )	-4.62e-03	33	7.20e-03	0.09	-	chr5:1526929	t(45) = 3.21	p = 0.17
cg19169154	0.02 (± 1.50e-03 )	0.03 (± 2.30e-03 )	4.55e-03	34	4.90e-03	0.06	MFAP4	chr17:19287978	U = 103	p = 1.04e-09
cg17540192	0.05 (± 2.26e-03 )	0.05 (± 3.02e-03 )	4.45e-03	35	5.10e-03	0.06	TECPR1	chr7:97875259	t(80) = -7.64	p = 2.84e-09
cg16861241	0.03 (± 2.39e-03 )	0.03 (± 3.19e-03 )	4.37e-03	36	5.20e-03	0.06	FOXJ1	chr17:74138396	t(80) = -7.09	p = 3.27e-08
cg25316512	0.02 (± 1.62e-03 )	0.03 (± 2.31e-03 )	4.13e-03	37	4.50e-03	0.06	ATN1	chr12:7032991	U = 149	p = 1.85e-08
cg24259291	0.02 (± 1.51e-03 )	0.02 (± 2.14e-03 )	3.76e-03	38	4.60e-03	0.06	ZNFX1	chr20:47874072	t(80) = -9.36	p = 1.20e-12
cg11024682	0.04 (± 2.94e-03 )	0.03 (± 5.25e-03 )	-3.58e-03	39	9.40e-03	0.12	SREBF1	chr17:17730094	t(50) = 3.63	p = 0.05
cg04682775	0.03 (± 1.78e-03 )	0.04 (± 2.28e-03 )	3.02e-03	40	6.50e-03	0.08	SLC6A9	chr1:44495089	t(80) = -6.73	p = 1.56e-07
cg24678869	0.03 (± 1.19e-03 )	0.03 (± 2.40e-03 )	2.90e-03	41	4.20e-03	0.05	DENND4B	chr1:153919638	U = 192	p = 2.31e-07
cg26846781	0.02 (± 1.17e-03 )	0.02 (± 2.77e-03 )	-2.88e-03	42	4.50e-03	0.06	KCNH6	chr17:61620942	U = 281	p = 2.61e-05
cg25130381	0.05 (± 3.38e-03 )	0.05 (± 3.18e-03 )	-2.87e-03	43	5.60e-03	0.07	SLC9A1	chr1:27440721	t(80) = 3.9	p = 0.01
cg08309687	-0.07 (± 6.55e-03 )	-0.07 (± 6.99e-03 )	2.59e-03	44	-0.01	0.14	-	chr21:35320596	t(80) = -1.72	p = 6.09
cg20784591	0.02 (± 1.45e-03 )	0.02 (± 2.34e-03 )	-2.26e-03	45	4.10e-03	0.05	PILRA	chr7:99972461	t(53) = 5.04	p = 3.93e-04
cg25217710	0.03 (± 1.69e-03 )	0.03 (± 2.69e-03 )	1.95e-03	46	5.40e-03	0.07	-	chr1:156609523	t(80) = -4.02	p = 8.95e-03
cg14476101	-0.11 (± 0.01 )	-0.11 (± 0.01 )	1.95e-03	47	-0.02	0.25	PHGDH	chr1:120255992	t(80) = -0.75	p = 31.02
cg17836612	0.05 (± 2.78e-03 )	0.05 (± 4.33e-03 )	-1.64e-03	48	6.30e-03	0.08	LGALS3BP	chr17:76976357	t(54) = 1.96	p = 3.74
cg19693031	-0.16 (± 8.99e-03 )	-0.16 (± 0.01 )	1.45e-03	49	-0.02	0.25	TXNIP	chr1:145441552	t(80) = -0.65	p = 35.09
cg12257439	0.02 (± 1.41e-03 )	0.02 (± 3.01e-03 )	-1.21e-03	50	5.50e-03	0.07	FER1L5	chr2:97360893	U = 494	p = 0.14
cg09072148	0.03 (± 8.45e-04 )	0.03 (± 1.18e-03 )	1.15e-03	51	3.60e-03	0.04	NRXN2	chr11:64491639	U = 329	p = 2.53e-04
cg11269166	0.03 (± 1.74e-03 )	0.03 (± 1.91e-03 )	1.07e-03	52	6.80e-03	0.08	METTL8	chr2:172203847	t(80) = -2.64	p = 0.67
cg27243685	0.05 (± 1.88e-03 )	0.05 (± 2.43e-03 )	9.48e-04	53	6.00e-03	0.07	ABCG1	chr21:43642366	t(80) = -1.99	p = 3.37
cg06378491	0.02 (± 1.25e-03 )	0.02 (± 1.87e-03 )	-9.12e-04	54	4.70e-03	0.06	MAP4K2	chr11:64564012	U = 507	p = 0.21
cg11202345	0.02 (± 3.14e-03 )	0.02 (± 6.48e-03 )	8.99e-04	55	7.80e-03	0.1	LGALS3BP	chr17:76976057	U = 805	p = 59.14
cg13300580	0.02 (± 1.04e-03 )	0.02 (± 1.41e-03 )	8.12e-04	56	4.70e-03	0.06	SLC9A1	chr1:27440539	t(60) = -2.87	p = 0.38
cg25649826	0.03 (± 1.78e-03 )	0.03 (± 1.82e-03 )	7.84e-04	57	5.80e-03	0.07	USP22	chr17:20938740	t(80) = -1.95	p = 3.68
cg10639435	0.04 (± 5.30e-03 )	0.04 (± 5.53e-03 )	-6.95e-04	58	8.00e-03	0.1	ZNF250	chr8:146104221	t(80) = 0.58	p = 38.47
cg23021329	0.02 (± 1.25e-03 )	0.02 (± 2.21e-03 )	-6.94e-04	59	5.10e-03	0.06	TLR9	chr3:52256186	U = 589	p = 1.94
cg25178683	0.05 (± 4.01e-03 )	0.05 (± 5.11e-03 )	-6.74e-04	60	8.40e-03	0.1	LGALS3BP	chr17:76976267	U = 709	p = 19.54
cg01373896	0.05 (± 2.36e-03 )	0.05 (± 4.82e-03 )	-6.48e-04	61	6.20e-03	0.08	KLF16	chr19:1854724	t(46) = 0.73	p = 31.80
cg18568872	0.03 (± 1.37e-03 )	0.03 (± 2.06e-03 )	-5.36e-04	62	6.00e-03	0.07	ZNF710	chr15:90606494	t(56) = 1.34	p = 12.65
cg19750657	5.16e-03 (± 4.15e-04 )	4.67e-03 (± 6.77e-04 )	-4.92e-04	63	9.60e-03	0.12	UFM1	chr13:38935967	U = 369	p = 1.44e-03
cg16097041	0.03 (± 2.41e-03 )	0.03 (± 3.04e-03 )	-3.64e-04	64	6.10e-03	0.08	FLAD1, LENEP	chr1:154965544	t(80) = 0.6	p = 37.21
cg23722778	-0.09 (± 2.84e-03 )	-0.09 (± 2.79e-03 )	3.20e-04	65	-8.60e-03	0.11	ENPP4	chr6:46112967	t(80) = -0.51	p = 41.66
cg09294084	0.03 (± 5.83e-03 )	0.03 (± 7.30e-03 )	2.79e-04	66	0.01	0.13	MCF2L	chr13:113646732	t(80) = -0.19	p = 57.65
cg10192877	0.03 (± 8.77e-04 )	0.03 (± 1.33e-03 )	4.04e-05	67	3.80e-03	0.05	ABCG1	chr21:43641690	U = 729	p = 25.89
cg04927537	0.05 (± 6.59e-03 )	0.05 (± 7.57e-03 )	1.97e-05	68	0.01	0.13	LGALS3BP	chr17:76976091	t(80) = -0.01	p = 67.32

## Sheet: psychosis
CpG	mean CpGscore (± SD) in controls	mean CpGscore (± SD) in cases	mean-difference	rank	Beta	Weighted	Gene name	CpG site, chromosome and position	statistics	adjusted p-value
cg23782083	-0.13 (± 6.54e-03 )	-0.09 (± 0.02 )	0.04	1	1.14	0.14	ASH2L	chr8:37997055	U = 93	p = 5.74e-10
cg09400037	-0.09 (± 5.86e-03 )	-0.06 (± 0.01 )	0.03	2	1.13	0.14	-	chr16:84822801	U = 88	p = 4.13e-10
cg19498794	-0.15 (± 9.67e-03 )	-0.13 (± 0.01 )	0.02	3	1.27	0.16	RASAL2	chr1:178445641	t(80) = -7.67	p = 2.61e-09
cg13462082	-0.05 (± 3.39e-03 )	-0.03 (± 0.01 )	0.02	4	0.8	0.1	HBP1	chr7:106820841	U = 156	p = 2.99e-08
cg11067407	-0.02 (± 2.48e-03 )	-4.72e-03 (± 7.69e-03 )	0.02	5	0.59	0.08	-	chr11:113599852	U = 73	p = 1.52e-10
cg13709487	-0.11 (± 5.11e-03 )	-0.09 (± 0.01 )	0.02	6	1.05	0.13	-	chr3:100322493	U = 174	p = 8.67e-08
cg13358873	-0.05 (± 5.36e-03 )	-0.04 (± 6.06e-03 )	0.02	7	0.8	0.1	ANTXR1	chr2:69271042	U = 71	p = 1.33e-10
cg13059136	-0.07 (± 5.27e-03 )	-0.05 (± 7.26e-03 )	0.01	8	0.93	0.12	SNORA54, NAP1L4	chr11:2986541	t(80) = -10.66	p = 3.68e-15
cg18120259	-0.04 (± 3.29e-03 )	-0.03 (± 5.97e-03 )	0.01	9	0.77	0.1	LOC100132354	chr6:43894639	U = 46	p = 2.41e-11
cg15832662	-0.07 (± 2.45e-03 )	-0.05 (± 7.20e-03 )	0.01	10	0.79	0.1	RTN3	chr11:63448437	U = 74	p = 1.63e-10
cg14711869	-0.04 (± 2.10e-03 )	-0.03 (± 9.49e-03 )	0.01	11	0.84	0.11	FAM193A	chr4:2716524	U = 265	p = 1.24e-05
cg16322565	-0.07 (± 4.25e-03 )	-0.05 (± 6.77e-03 )	0.01	12	0.91	0.12	NR1I2	chr3:119526221	U = 117	p = 2.69e-09
cg15320998	-0.09 (± 4.13e-03 )	-0.08 (± 8.02e-03 )	0.01	13	0.96	0.12	ZNF212	chr7:148936039	t(47) = -8.09	p = 1.27e-08
cg17711521	-0.07 (± 4.13e-03 )	-0.05 (± 7.28e-03 )	0.01	14	0.84	0.11	-	chr6:225824	U = 178	p = 1.09e-07
cg05439368	-0.06 (± 3.74e-03 )	-0.05 (± 8.78e-03 )	0.01	15	0.96	0.12	TRIM69	chr15:45028098	U = 259	p = 9.16e-06
cg24468934	-0.03 (± 3.54e-03 )	-0.02 (± 5.64e-03 )	9.80e-03	16	0.66	0.08	MIR1976, RPS6KA1	chr1:26880767	U = 124	p = 4.19e-09
cg14384960	-0.01 (± 2.53e-03 )	-3.04e-03 (± 4.83e-03 )	9.72e-03	17	0.66	0.08	ZNF827	chr4:146807291	U = 101	p = 9.66e-10
cg04425005	-0.02 (± 3.71e-03 )	-0.01 (± 4.59e-03 )	9.57e-03	18	0.62	0.08	#N/A	#N/A	t(80) = -10.44	p = 9.88e-15
cg04425005	-0.02 (± 3.71e-03 )	-0.01 (± 4.59e-03 )	9.57e-03	18	0.62	0.08	ZNF827	chr4:146783253	t(80) = -10.44	p = 9.88e-15
cg19805668	-0.04 (± 2.14e-03 )	-0.05 (± 7.36e-03 )	-9.57e-03	19	0.76	0.1	PGF	chr14:75418675	U = 290	p = 4.30e-05
cg19309616	-0.03 (± 3.26e-03 )	-0.04 (± 6.13e-03 )	-9.53e-03	20	0.9	0.11	-	chr1:41851836	U = 168	p = 6.10e-08
cg00390724	-0.3 (± 7.77e-03 )	-0.31 (± 0.01 )	-9.52e-03	21	-1.35	0.17	-	chr3:18484742	t(52) = 3.88	p = 0.02
cg20306694	-0.07 (± 4.40e-03 )	-0.06 (± 6.53e-03 )	9.51e-03	22	0.85	0.11	BIN2	chr12:51718251	U = 179	p = 1.16e-07
cg14524754	-0.04 (± 3.15e-03 )	-0.03 (± 5.59e-03 )	9.46e-03	23	0.81	0.1	B3GNTL1	chr17:80925103	U = 140	p = 1.13e-08
cg14389122	-0.15 (± 2.27e-03 )	-0.14 (± 7.68e-03 )	9.37e-03	24	-0.79	0.1	EDC3	chr15:74945851	U = 186	p = 1.74e-07
cg20813374	-0.03 (± 3.30e-03 )	-0.02 (± 7.18e-03 )	9.25e-03	25	0.74	0.09	FKBP5	chr6:35657180	U = 248	p = 5.19e-06
cg09868768	-0.05 (± 3.46e-03 )	-0.04 (± 6.43e-03 )	9.06e-03	26	0.88	0.11	ASPRV1	chr2:70188605	U = 136	p = 8.84e-09
cg04813697	-0.13 (± 7.34e-03 )	-0.12 (± 0.01 )	8.68e-03	27	1.27	0.16	PIP4K2A	chr10:22920025	t(58) = -4.21	p = 6.53e-03
cg16773803	-0.04 (± 2.47e-03 )	-0.03 (± 4.91e-03 )	8.45e-03	28	0.78	0.1	L3MBTL	chr20:42169558	U = 120	p = 3.26e-09
cg25213452	-0.01 (± 1.75e-03 )	-5.51e-03 (± 4.30e-03 )	8.37e-03	29	0.6	0.08	SRGAP2	chr1:206630385	U = 61	p = 6.77e-11
cg19020666	-0.06 (± 5.28e-03 )	-0.06 (± 5.02e-03 )	7.96e-03	30	1.03	0.13	-	chr1:178452552	t(80) = -6.89	p = 8.22e-08
cg07970325	-0.03 (± 2.17e-03 )	-0.02 (± 4.38e-03 )	7.65e-03	31	0.67	0.08	-	chr6:106497542	U = 117	p = 2.69e-09
cg08080174	-0.04 (± 4.80e-03 )	-0.03 (± 5.63e-03 )	7.63e-03	32	0.83	0.1	ZFHX3	chr16:72992580	t(80) = -6.61	p = 2.81e-07
cg10160630	-9.41e-03 (± 2.21e-03 )	-2.69e-03 (± 3.38e-03 )	6.73e-03	33	0.57	0.07	ARL2	chr11:64789409	t(55) = -10.25	p = 1.64e-12
cg23683497	-0.01 (± 4.46e-03 )	-0.02 (± 6.35e-03 )	-6.68e-03	34	0.84	0.11	CHIT1	chr1:203192517	U = 281	p = 2.77e-05
cg03224126	-8.19e-03 (± 1.56e-03 )	-1.76e-03 (± 3.62e-03 )	6.44e-03	35	0.62	0.08	GRAMD2	chr15:72491032	U = 110	p = 1.72e-09
cg03247245	-0.01 (± 3.11e-03 )	-4.80e-03 (± 4.06e-03 )	6.21e-03	36	0.68	0.09	-	chr12:67272574	t(80) = -7.85	p = 1.17e-09
cg21161526	-0.04 (± 2.03e-03 )	-0.03 (± 4.57e-03 )	5.80e-03	37	0.66	0.08	-	chr9:123691672	U = 247	p = 4.93e-06
cg18663307	-0.07 (± 3.69e-03 )	-0.07 (± 6.23e-03 )	5.73e-03	38	0.9	0.11	ITGB2	chr21:46341389	U = 373	p = 1.81e-03
cg21950166	-0.04 (± 2.56e-03 )	-0.04 (± 4.63e-03 )	5.65e-03	39	0.84	0.11	SFN	chr1:27189349	t(49) = -6.51	p = 2.60e-06
cg20774552	-0.01 (± 1.33e-03 )	-6.83e-03 (± 3.00e-03 )	5.15e-03	40	0.54	0.07	-	chr11:46415316	U = 133	p = 7.34e-09
cg18016128	-0.01 (± 1.75e-03 )	-4.95e-03 (± 2.97e-03 )	5.06e-03	41	0.57	0.07	C17orf76	chr17:16396497	t(51) = -8.96	p = 3.16e-10
cg14064762	-0.05 (± 1.46e-03 )	-0.04 (± 4.87e-03 )	4.99e-03	42	0.67	0.08	TRAF1	chr9:123688745	U = 292	p = 4.74e-05
cg03517226	9.73e-03 (± 3.43e-03 )	5.16e-03 (± 4.97e-03 )	-4.57e-03	43	0.66	0.08	ANKRD11	chr16:89408322	t(80) = 4.93	p = 3.20e-04
cg14868222	-0.03 (± 3.99e-03 )	-0.03 (± 5.57e-03 )	4.27e-03	44	0.79	0.1	LTB	chr6:31548340	U = 458	p = 4.56e-02
cg23290159	-0.02 (± 2.35e-03 )	-0.02 (± 4.51e-03 )	3.57e-03	45	0.7	0.09	-	chr5:150474234	t(48) = -4.26	p = 6.79e-03
cg16143049	-3.53e-03 (± 1.10e-03 )	2.76e-05 (± 1.88e-03 )	3.56e-03	46	0.44	0.06	HEG1	chr3:124768294	U = 113	p = 2.09e-09
cg19697725	-8.15e-03 (± 1.10e-03 )	-4.60e-03 (± 1.91e-03 )	3.55e-03	47	0.45	0.06	SLC25A35	chr17:8198295	t(51) = -9.84	p = 1.70e-11
cg22778014	-2.94e-03 (± 1.67e-03 )	-6.44e-03 (± 2.50e-03 )	-3.50e-03	48	0.63	0.08	COL25A1	chr4:109811985	t(56) = 7.16	p = 1.37e-07
cg04321224	-0.04 (± 2.76e-03 )	-0.04 (± 4.98e-03 )	3.36e-03	49	0.74	0.09	ITGB2	chr21:46341380	U = 523	p = 0.36
cg25194322	-6.13e-03 (± 1.95e-03 )	-9.14e-03 (± 3.15e-03 )	-3.01e-03	50	0.69	0.09	FAM78B	chr1:166131844	t(53) = 4.99	p = 4.97e-04
cg17710804	-0.06 (± 4.41e-03 )	-0.06 (± 7.36e-03 )	2.98e-03	51	1.03	0.13	C1orf113	chr1:36771844	t(52) = -2.13	p = 2.76
cg08839272	-0.02 (± 1.74e-03 )	-0.02 (± 2.52e-03 )	-2.95e-03	52	0.58	0.07	KBTBD5	chr3:42730382	t(80) = 6.27	p = 1.23e-06
cg26429381	-7.64e-03 (± 2.66e-03 )	-4.89e-03 (± 4.47e-03 )	2.75e-03	53	0.72	0.09	-	chr2:217639206	t(52) = -3.24	p = 0.15
cg09108532	-0.02 (± 2.36e-03 )	-0.02 (± 3.40e-03 )	-2.58e-03	54	0.71	0.09	-	chr11:76481977	t(80) = 4.06	p = 8.19e-03
cg11828203	-8.78e-03 (± 9.74e-04 )	-0.01 (± 1.72e-03 )	-2.24e-03	55	0.51	0.06	GHRHR	chr7:31014714	t(50) = 6.93	p = 5.61e-07
cg00667298	1.04e-03 (± 1.75e-03 )	-1.18e-03 (± 2.87e-03 )	-2.22e-03	56	0.62	0.08	GABBR1	chr6:29576329	t(52) = 4.06	p = 0.01
cg01526089	-0.04 (± 3.20e-03 )	-0.04 (± 3.69e-03 )	-2.18e-03	57	-0.46	0.06	P2RX1	chr17:3819390	U = 556	p = 0.9
cg18901895	-0.06 (± 3.50e-03 )	-0.06 (± 4.92e-03 )	2.08e-03	58	0.79	0.1	-	chr14:90168351	t(80) = -2.23	p = 2.05
cg01262865	-6.74e-03 (± 1.02e-03 )	-8.67e-03 (± 1.75e-03 )	-1.93e-03	59	0.46	0.06	BCAR1	chr16:75282094	U = 272	p = 1.77e-05
cg02743674	-9.29e-04 (± 1.77e-03 )	-2.74e-03 (± 3.33e-03 )	-1.81e-03	60	0.56	0.07	TRPM5	chr11:2433468	U = 491	p = 0.14
cg00517261	-0.03 (± 2.04e-03 )	-0.03 (± 3.21e-03 )	-1.77e-03	61	0.66	0.08	SLC6A12	chr12:323801	t(54) = 2.86	p = 0.44
cg11915672	3.49e-03 (± 1.86e-03 )	2.08e-03 (± 3.38e-03 )	-1.42e-03	62	0.61	0.08	LOC221442	chr6:41103849	t(49) = 2.24	p = 2.14
cg00089453	-3.11e-03 (± 1.23e-03 )	-4.17e-03 (± 1.33e-03 )	-1.06e-03	63	0.47	0.06	SYNPO	chr5:150003037	t(80) = 3.72	p = 0.03
cg22166739	-0.03 (± 1.28e-03 )	-0.03 (± 2.12e-03 )	9.61e-04	64	0.54	0.07	UCP2	chr11:73694868	U = 617	p = 3.89
cg01475325	-4.47e-03 (± 2.74e-03 )	-5.12e-03 (± 3.88e-03 )	-6.52e-04	65	0.69	0.09	TSKU	chr11:76498701	U = 768	p = 43.88
cg09803904	-0.03 (± 2.66e-03 )	-0.03 (± 5.19e-03 )	-5.54e-04	66	0.72	0.09	LOC254559	chr15:89939709	t(47) = 0.58	p = 40.81
cg14995235	-5.07e-03 (± 1.61e-03 )	-5.60e-03 (± 2.46e-03 )	-5.37e-04	67	0.61	0.08	DOCK1	chr10:128887795	U = 758	p = 39.27
cg12641739	5.91e-03 (± 3.01e-03 )	6.36e-03 (± 5.34e-03 )	4.54e-04	68	0.64	0.08	-	chr1:235062535	U = 636	p = 5.79
cg25216039	-0.02 (± 2.37e-03 )	-0.02 (± 1.60e-03 )	-3.36e-04	69	0.65	0.08	ANKRD6	chr6:90299661	U = 632	p = 5.34
cg25950100	-3.95e-03 (± 1.54e-03 )	-4.26e-03 (± 2.22e-03 )	-3.11e-04	70	0.56	0.07	FBF1	chr17:73914099	U = 724	p = 25.62
cg01833890	-7.72e-03 (± 1.84e-03 )	-7.43e-03 (± 2.49e-03 )	2.89e-04	71	0.46	0.06	CACNA1C	chr12:2564063	t(60) = -0.58	p = 40.71
cg16828491	-0.01 (± 2.48e-03 )	-0.01 (± 2.86e-03 )	-5.34e-05	72	0.61	0.08	SH3TC1	chr4:8230829	U = 789	p = 54.25

## Sheet: smoking adulthood
CpG	mean CpGscore (± SD) in controls	mean CpGscore (± SD) in cases	mean-difference	rank	Beta	Weighted	Gene name	CpG site, chromosome and position	statistics	adjusted p-value
cg01940273	-0.25 (± 0.02 )	-0.17 (± 0.04 )	0.08	1	-0.08	0.43	-	chr2:233284934	U = 109	p = 3.37e-10
cg20066188	-0.04 (± 5.25e-03 )	-0.03 (± 6.65e-03 )	0.01	2	-0.03	0.13	CYTH4	chr22:37678791	U = 107	p = 2.96e-10
cg04551776	-0.09 (± 3.89e-03 )	-0.08 (± 8.43e-03 )	0.01	3	-0.02	0.13	AHRR	chr5:393366	U = 175	p = 1.92e-08
cg19406367	0.05 (± 3.88e-03 )	0.06 (± 4.71e-03 )	9.79e-03	4	0.02	0.09	SGIP1	chr1:66999929	U = 126	p = 9.89e-10
cg00073090	-0.03 (± 2.52e-03 )	-0.03 (± 3.62e-03 )	-5.51e-03	5	-0.02	0.1	-	chr19:1265879	U = 201	p = 8.49e-08
cg13951797	-0.03 (± 2.56e-03 )	-0.03 (± 3.29e-03 )	5.07e-03	6	-0.02	0.08	TRAF7	chr16:2204381	U = 187	p = 3.84e-08
cg01097768	-0.06 (± 3.19e-03 )	-0.05 (± 4.67e-03 )	4.24e-03	7	-0.02	0.09	AHRR	chr5:378854	U = 337	p = 7.99e-05
cg11700584	-0.02 (± 2.39e-03 )	-0.02 (± 2.68e-03 )	3.98e-03	8	-0.02	0.08	RPL36AL, MGAT2	chr14:50088544	t(80) = -7.07	p = 7.80e-09
cg04956244	0.03 (± 1.25e-03 )	0.03 (± 1.87e-03 )	3.89e-03	9	0.01	0.06	RARA	chr17:38511592	U = 95	p = 1.36e-10
cg11902777	-0.01 (± 2.19e-03 )	-8.94e-03 (± 1.99e-03 )	2.07e-03	10	-0.02	0.11	AHRR	chr5:368843	U = 309	p = 2.22e-05
cg10062919	-0.02 (± 1.10e-03 )	-0.02 (± 2.12e-03 )	1.85e-03	11	-0.01	0.07	RARA	chr17:38503802	t(48) = -4.72	p = 3.22e-04
cg11152412	-4.19e-03 (± 6.10e-04 )	-4.93e-03 (± 1.11e-03 )	-7.44e-04	12	-7.70e-03	0.04	EDC3	chr15:74927688	U = 419	p = 2.33e-03
cg05603985	-0.02 (± 1.69e-03 )	-0.02 (± 2.27e-03 )	-6.97e-04	13	-0.01	0.06	SKI	chr1:2161049	t(80) = 1.59	p = 1.72
cg01083131	-0.03 (± 1.58e-03 )	-0.03 (± 2.32e-03 )	2.20e-04	14	-0.02	0.08	THAP11, CENPT	chr16:67877413	t(57) = -0.48	p = 9.46
cg16145216	0.04 (± 7.78e-03 )	0.04 (± 0.01 )	8.54e-05	15	0.03	0.16	HIVEP3	chr1:42385662	t(53) = -0.04	p = 14,58

## Sheet: smoking pregnancy
CpG	mean CpGscore (± SD) in controls	mean CpGscore (± SD) in cases	mean-difference	rank	Beta	Weighted	Gene name	CpG site, chromosome and position	statistics	adjusted p-value
cg12803068	0.12 (± 0.03 )	0.16 (± 0.03 )	0.04	1	0.08	0.26	MYO1G	chr7:45002919	U = 233	p = 6.21e-07
cg19089201	0.08 (± 9.69e-03 )	0.1 (± 8.84e-03 )	0.01	2	0.04	0.13	MYO1G	chr7:45002287	U = 231	p = 5.58e-07
cg04180046	0.06 (± 0.01 )	0.07 (± 0.01 )	8.52e-03	3	0.06	0.19	MYO1G	chr7:45002736	t(80) = -2.99	p = 0.07
cg14179389	-0.02 (± 4.37e-03 )	-0.03 (± 6.73e-03 )	-6.00e-03	4	-0.03	0.1	GFI1	chr1:92947961	U = 382	p = 6.90e-04
cg05575921	-0.05 (± 5.06e-03 )	-0.05 (± 5.16e-03 )	5.84e-03	5	-0.02	0.06	AHRR	chr5:373378	U = 259	p = 2.42e-06
cg18092474	0.05 (± 5.90e-03 )	0.05 (± 0.01 )	5.56e-03	6	0.04	0.12	CYP1A1	chr15:75019302	U = 577	p = 0.41
cg11207515	-0.03 (± 4.21e-03 )	-0.04 (± 6.06e-03 )	-5.00e-03	7	-0.03	0.1	CNTNAP2	chr7:146904205	t(57) = 4.19	p = 1.87e-03
cg12101586	0.05 (± 5.68e-03 )	0.05 (± 8.22e-03 )	3.56e-03	8	0.03	0.1	CYP1A1	chr15:75019203	U = 619	p = 1.07
cg17852385	0.02 (± 3.20e-03 )	0.02 (± 4.63e-03 )	-3.36e-03	9	0.03	0.08	CYP1A1	chr15:75019188	t(80) = 3.88	p = 4.02e-03
cg15507334	0.03 (± 2.68e-03 )	0.03 (± 3.74e-03 )	-2.29e-03	10	0.02	0.07	FRMD4A	chr10:14372913	t(80) = 3.23	p = 0.03
cg11924019	-0.03 (± 3.85e-03 )	-0.03 (± 5.72e-03 )	-2.21e-03	11	0.03	0.09	CYP1A1	chr15:75019283	t(56) = 1.98	p = 1.00
cg00253658	0.02 (± 6.35e-03 )	0.02 (± 7.74e-03 )	2.08e-03	12	0.03	0.1	-	chr16:54210496	t(80) = -1.33	p = 3.54
cg24935556	-0.02 (± 7.82e-04 )	-0.03 (± 1.52e-03 )	-2.00e-03	13	-0.01	0.04	-	chr2:21291088	U = 229	p = 5.01e-07
cg05549655	0.02 (± 3.79e-03 )	0.02 (± 5.48e-03 )	-1.01e-03	14	0.03	0.1	CYP1A1	chr15:75019143	t(57) = 9.94	p = 6.72
cg25949550	-5.49e-03 (± 1.16e-03 )	-4.61e-03 (± 1.26e-03 )	8.82e-04	15	-0.01	0.04	CNTNAP2	chr7:145814306	U = 367	p = 3.71e-04
cg15578140	0.03 (± 1.46e-03 )	0.03 (± 1.84e-03 )	-7.88e-04	16	0.02	0.06	MIR548F3, CNTNAP2	chr7:147718109	t(80) = 2.16	p = 0.64
cg01899089	-0.02 (± 1.46e-03 )	-0.02 (± 1.81e-03 )	1.53e-04	17	-0.02	0.05	AHRR	chr5:369969	U = 733	p = 7.63
cg00213123	7.41e-03 (± 1.01e-03 )	7.55e-03 (± 1.63e-03 )	1.40e-04	18	0.01	0.04	CYP1A1	chr15:75019070	U = 780	p = 13.12
cg13570656	0.05 (± 7.04e-03 )	0.05 (± 9.58e-03 )	-8.41e-05	19	0.04	0.12	CYP1A1	chr15:75019196	U = 822	p = 18.93
